# Supplementary material for: Phenyl-Bis-Naphthyl Derivative-Based Artificial Light-Harvesting System for Singlet Oxygen Oxidation
Source: Molecules. 2025 Nov 16;30(22):4424. doi: 10.3390/molecules30224424 (PMC12655598; doi:10.3390/molecules30224424)
Supplement: Supplementary file 1 [file molecules-30-04424-s001.zip]

Archive with 1 entries (1 files):
- molecules-3944005-supplementary.pdf
